# Supplementary material for: Hederasaponin C ameliorates chronic obstructive pulmonary disease pathogenesis by targeting TLR4 to inhibit NF-κB/MAPK signaling pathways
Source: Chin Med. 2025 Jul 3;20:104. doi: 10.1186/s13020-025-01155-5 (PMC12225042; doi:10.1186/s13020-025-01155-5)
Supplement: Supplementary file 2 [file 13020_2025_1155_MOESM2_ESM.xls]

targetSeq	ForwardPrimer	Start	End	ReversePrimer	Start	End
MUC5B	GGATATGGGTGTGTAAATGTTTTTTAG	512	538	TCTTCAAAACTTCTAACCTATCTCAC	683	708
MUC5B	GGGGATTGTGAYGTAAATAAAATAATAG	797	824	ATACCTCTTACAAACACCTCCTACCC	975	1000
MUC5B	TGAYGTTYGTTAAGGAGGTTTATTATATAG	1049	1078	AAACCTCCTCATTAACCCTAACAAAA	1195	1220
