# Supplementary material for: Hederasaponin C ameliorates chronic obstructive pulmonary disease pathogenesis by targeting TLR4 to inhibit NF-κB/MAPK signaling pathways
Source: Chin Med. 2025 Jul 3;20:104. doi: 10.1186/s13020-025-01155-5 (PMC12225042; doi:10.1186/s13020-025-01155-5)
Supplement: Supplementary file 3 [file 13020_2025_1155_MOESM3_ESM.xlsx]

## Sheet: Sheet1
Target	Forward primer	Reverse primer
GAPDH	CAGGAGGCATTGCTGATGAT	GAAGGCTGGGGCTCATTT
TNF-ɑ	GAGGCCAAGCCCTGGTATG	CGGGCCGATTGATCTCAGC
IL-1β	ATGATGGCTTATTACAGTGGCAA	GTCGGAGATTCGTAGCTGGA
MMP9	GTGCTCTTCCCTGGAGACCTG	TGCCACCCGAGTGTAACCAT
MMP12	TGGACTACACATTCAGGAGG	TATGTCATCAGCAGAGAGGC
MUC-5AC	GGAGGTGCCCACTTCTCAAC	CTTCAGGCAGGTCTCGCTG
MUC-5B	GCCCACATCTCCACCTATGAT	GCAGTTCTCGTTGTCCGTCA
